# Supplementary material for: Nutritional Profiling and Labeling Practices of Plant-Based, Hybrid, and Animal-Based Dog Foods: A Study of European Pack Labels (2020–2024)
Source: Animals (Basel). 2025 Jun 26;15(13):1883. doi: 10.3390/ani15131883 (PMC12249005; doi:10.3390/ani15131883)
Supplement: Supplementary file 1 [file animals-15-01883-s001.zip]

Archive with 1 entries (1 files):
- animals-3685147-supplementary.pdf
